# Supplementary material for: Structuring and De-Structuring of Nanovectors from Algal Lipids: Simulated Digestion, Preliminary Antioxidant Capacity and In Vitro Tests
Source: Pharmaceutics. 2022 Sep 1;14(9):1847. doi: 10.3390/pharmaceutics14091847 (PMC9500752; doi:10.3390/pharmaceutics14091847)
Supplement: Supplementary file 1 [file pharmaceutics-14-01847-s001.zip]

Archive with 1 entries (1 files):
- pharmaceutics-1848267-supplementary.pdf
